# Supplementary material for: Bioefficiency of microencapsulated hemp leaf phytonutrient-based extracts to enhance in vitro rumen fermentation and mitigate methane production
Source: PLoS One. 2024 Oct 31;19(10):e0312575. doi: 10.1371/journal.pone.0312575 (PMC11527300; doi:10.1371/journal.pone.0312575)
Supplement: S1 Table — (XLSX) [file pone.0312575.s003.xlsx]

## Sheet: Cumulative gas
S1 Table. Total amount of gas produced by mHLE during in an in vitro fermentation at o to 96 h of incubation.
	Level of mHLE
	T1 (0% of DM)					T2 (4% of DM)					T3 (6% of DM)					T4 (8% of DM)
Incubation time (h)	T1 (Rep1)	T1 (Rep2)	T1 (Rep3)	Mean	SD	T2 (Rep1)	T2 (Rep2)	T2 (Rep3)	Mean	SD	T3 (Rep1)	T3 (Rep2)	T3 (Rep3)	Mean	SD	T4 (Rep1)	T4 (Rep2)	T4 (Rep3)	Mean	SD
2	0.5	1	2	1.16667	0.763763	1.8	2	1.8	1.86667	0.11547	3	0.8	1.8	1.86667	1.10151	2.4	1	2.1	1.83333	0.737111
4	1.8	3	3.2	2.66667	0.757188	3	3.4	3	3.13333	0.23094	5	2.6	3.8	3.8	1.2	4.2	3.1	3.3	3.53333	0.585947
6	6.7	9.4	7.2	7.76667	1.43643	6.5	6.7	6.8	6.66667	0.152753	9.2	6.6	8	7.93333	1.30128	7.2	8.1	6.1	7.13333	1.00167
8	10.6	13.6	10.4	11.5333	1.79258	9.4	9.9	10.7	10	0.655744	13.8	11.2	12.6	12.5333	1.30128	10.6	13.5	9.7	11.2667	1.98578
12	23.1	26.6	22.4	24.0333	2.25019	19.7	18.7	19.7	19.3667	0.57735	24.8	22.8	23.6	23.7333	1.00664	20.6	26	21.7	22.7667	2.85365
24	51.1	55.6	48.9	51.8667	3.41516	38.2	36.7	39.7	38.2	1.5	44.3	42.3	43.1	43.2333	1.00664	38.6	45	37.2	40.2667	4.15853
48	75.1	80.6	72.9	76.2	3.96611	53.2	52.7	54.7	53.5333	1.04083	60.3	57.3	59.1	58.9	1.50997	53.6	60	50.2	54.6	4.97594
72	95.1	99.6	85.9	93.5333	6.98307	67.2	67.7	68.7	67.8667	0.763763	75.3	72.3	73.1	73.5667	1.55349	67.6	75	61.2	67.9333	6.90604
96	109.1	109.1	94.4	104.2	8.48705	81.7	81.7	83.7	82.3667	1.1547	91.3	86.8	87.6	88.5667	2.40069	78.6	88.5	72.2	79.7667	8.21239
